# Supplementary material for: Nomograms Based on Serum N-glycome for Diagnosis of Papillary Thyroid Microcarcinoma and Prediction of Lymph Node Metastasis
Source: Curr Oncol. 2022 Aug 23;29(9):6018–34. doi: 10.3390/curroncol29090474 (PMC9497917; doi:10.3390/curroncol29090474)
Supplement: Supplementary file 1 [file curroncol-29-00474-s001.zip]

Archive with 1 entries (1 files):
- curroncol-1799346-supplementary.pdf
